# Supplementary material for: Experimental observation of classical analogy of topological entanglement entropy
Source: Nat Commun. 2019 Apr 5;10:1557. doi: 10.1038/s41467-019-09584-1 (PMC6450868; doi:10.1038/s41467-019-09584-1)
Supplement: Supplementary file 3 — Source Data [file 41467_2019_9584_MOESM3_ESM.xlsx]

## Sheet: Figure 2
Fig 2		Each experiment has been repeated five times.
Lx=2		von Neumann entropy for the subsystem
		1st	0.0149522
		2nd	0.0146456
		3rd	0.0210698
		4th	0.0181573
		5th	0.014714
Lx=4		von Neumann entropy for the subsystem
		1st	1.48331
		2nd	1.44329
		3rd	1.45638
		4th	1.44441
		5th	1.45431
Lx=6		von Neumann entropy for the subsystem
		1st	3.00178
		2nd	3.11675
		3rd	3.07423
		4th	2.94265
		5th	2.97831

## Sheet: Figure 5
Fig 5			The TEE for the square lattice with strength of external fields g.
			Each experiment has been repeated five times
g=0.1
	g=0.1	Lx=2					Lx=4
			von Neumann entropy for the subsystem					von Neumann entropy for the subsystem				TEE
			1st	0.0270243				1st	1.44734			1st	0.69665
			2nd	0.019809				2nd	1.47957			2nd	0.72
			3rd	0.028086				3rd	1.45031			3rd	0.69705
			4th	0.0181496				4th	1.46465			4th	0.7142
			5th	0.0223645				5th	1.45259			5th	0.70395
g=0.2
	g=0.2	Lx=2					Lx=4
			von Neumann entropy for the subsystem					von Neumann entropy for the subsystem				TEE
			1st	0.01086				1st	1.47247			1st	0.7254
			2nd	0.0150285				2nd	1.49195			2nd	0.73095
			3rd	0.00971211				3rd	1.43694			3rd	0.70875
			4th	0.0278037				4th	1.45426			4th	0.69935
			5th	0.0176336				5th	1.47083			5th	0.7178
g=0.9
	g=0.9	Lx=2					Lx=4
			von Neumann entropy for the subsystem					von Neumann entropy for the subsystem				TEE
			1st	0.31852				1st	0.843841			1st	0.1034
			2nd	0.313172				2nd	0.864515			2nd	0.1191
			3rd	0.32012				3rd	0.83556			3rd	0.09765
			4th	0.316785				4th	0.853688			4th	0.11005
			5th	0.337797				5th	0.870564			5th	0.0975
g=1
	g=1	Lx=2					Lx=4
			von Neumann entropy for the subsystem					von Neumann entropy for the subsystem				TEE
			1st	0.306358				1st	0.695839			1st	0.04155
			2nd	0.285243				2nd	0.716993			2nd	0.07325
			3rd	0.295399				3rd	0.729432			3rd	0.0693
			4th	0.28417				4th	0.70841			4th	0.07005
			5th	0.28068				5th	0.723302			5th	0.08095
g=2
	g=2	Lx=2					Lx=4
			von Neumann entropy for the subsystem					von Neumann entropy for the subsystem				TEE
			1st	0.130936				1st	0.366168			1st	0.05215
			2nd	0.140257				2nd	0.377401			2nd	0.04845
			3rd	0.125717				3rd	0.425391			3rd	0.087
			4th	0.133337				4th	0.409149			4th	0.07125
			5th	0.134463				5th	0.389594			5th	0.06035
g=5
	g=5	Lx=2					Lx=4
			von Neumann entropy for the subsystem					von Neumann entropy for the subsystem				TEE
			1st	0.056629				1st	0.225033			1st	0.0559
			2nd	0.0526323				2nd	0.144205			2nd	0.01945
			3rd	0.0478844				3rd	0.174731			3rd	0.0395
			4th	0.0401928				4th	0.209055			4th	0.06435
			5th	0.0431104				5th	0.17248			5th	0.04315
g=10
	g=10	Lx=2					Lx=4
			von Neumann entropy for the subsystem					von Neumann entropy for the subsystem				TEE
			1st	0.0171621				1st	0.110504			1st	0.0381
			2nd	0.0224063				2nd	0.0981869			2nd	0.0267
			3rd	0.0238802				3rd	0.136219			3rd	0.04425
			4th	0.022944				4th	0.127401			4th	0.04075
			5th	0.018219				5th	0.0852962			5th	0.02445

## Sheet: Supplementary Figure 8a
Supplementary Figure 8(a)		Experimental real part of the analogy density matrix.
		The experiment has been repeated 5 times.
1st
	0.249317	-9.96628e-07	0.000481832	0.249927	9.29236e-06	-0.000284366	-0.000389532	0.000262725	-0.000223443	-0.000259107	0.000185624	2.74769e-05	0.248872	-0.000795941	-2.2711e-05	0.249511
	-9.96628e-07	1.20372e-05	-6.61785e-05	3.36248e-05	5.25679e-05	2.10439e-05	1.05788e-05	-1.05173e-05	-1.78385e-05	-3.65279e-05	-4.76198e-06	2.38137e-05	-2.19318e-05	-4.05324e-05	6.26151e-05	-1.58867e-06
	0.000481832	-6.61785e-05	0.000433415	0.000282863	-0.000314704	-4.13459e-05	-2.62365e-05	-2.45684e-06	0.000132211	0.000291081	2.08851e-05	-0.000144992	0.000596879	0.000221733	-0.000351745	0.000437482
	0.249927	3.36248e-05	0.000282863	0.250658	0.000172877	-0.000209984	-0.000352927	0.000222053	-0.000273946	-0.000361999	0.000177864	9.94023e-05	0.249418	-0.000928404	0.000164012	0.250117
	9.29236e-06	5.25679e-05	-0.000314704	0.000172877	0.00024638	7.73551e-05	4.0967e-05	-3.42792e-05	-8.47657e-05	-0.000186074	-1.69959e-05	0.00011049	-8.18422e-05	-0.00018456	0.000283237	2.03221e-05
	-0.000284366	2.10439e-05	-4.13459e-05	-0.000209984	7.73551e-05	0.00016011	7.1988e-05	-0.000115482	1.72572e-05	5.9949e-05	-6.94505e-06	2.57787e-05	-0.000323179	-9.09594e-05	0.000108579	-0.000356015
	-0.000389532	1.05788e-05	-2.62365e-05	-0.000352927	4.0967e-05	7.1988e-05	3.38039e-05	-5.23508e-05	6.61331e-06	2.1898e-05	-4.27746e-06	1.51815e-05	-0.000408069	-4.36609e-05	5.69682e-05	-0.000419804
	0.000262725	-1.05173e-05	-2.45684e-06	0.000222053	-3.42792e-05	-0.000115482	-5.23508e-05	8.66266e-05	-2.38961e-05	-6.69043e-05	3.96269e-06	-9.06296e-06	0.000282295	5.04574e-05	-5.55719e-05	0.000318364
	-0.000223443	-1.78385e-05	0.000132211	-0.000273946	-8.47657e-05	1.72572e-05	6.61331e-06	-2.38961e-05	4.94028e-05	0.000105538	5.16107e-06	-4.15466e-05	-0.000190472	5.53906e-05	-9.03183e-05	-0.000250121
	-0.000259107	-3.65279e-05	0.000291081	-0.000361999	-0.000186074	5.9949e-05	2.1898e-05	-6.69043e-05	0.000105538	0.000246073	1.1596e-05	-9.09797e-05	-0.00019707	0.000111467	-0.00019635	-0.00033174
	0.000185624	-4.76198e-06	2.08851e-05	0.000177864	-1.69959e-05	-6.94505e-06	-4.27746e-06	3.96269e-06	5.16107e-06	1.1596e-05	4.21303e-06	-8.68977e-06	0.000192228	1.14604e-05	-2.42488e-05	0.000186096
	2.74769e-05	2.38137e-05	-0.000144992	9.94023e-05	0.00011049	2.57787e-05	1.51815e-05	-9.06296e-06	-4.15466e-05	-9.09797e-05	-8.68977e-06	5.14821e-05	-1.40755e-05	-8.0717e-05	0.000127856	3.74984e-05
	0.248872	-2.19318e-05	0.000596879	0.249418	-8.18422e-05	-0.000323179	-0.000408069	0.000282295	-0.000190472	-0.00019707	0.000192228	-1.40755e-05	0.248467	-0.000721943	-0.00012956	0.249069
	-0.000795941	-4.05324e-05	0.000221733	-0.000928404	-0.00018456	-9.09594e-05	-4.36609e-05	5.04574e-05	5.53906e-05	0.000111467	1.14604e-05	-8.0717e-05	-0.000721943	0.00015044	-0.000215275	-0.000785848
	-2.2711e-05	6.26151e-05	-0.000351745	0.000164012	0.000283237	0.000108579	5.69682e-05	-5.55719e-05	-9.03183e-05	-0.00019635	-2.42488e-05	0.000127856	-0.00012956	-0.000215275	0.000335668	-2.10265e-05
	0.249511	-1.58867e-06	0.000437482	0.250117	2.03221e-05	-0.000356015	-0.000419804	0.000318364	-0.000250121	-0.00033174	0.000186096	3.74984e-05	0.249069	-0.000785848	-2.10265e-05	0.249748
2nd
	0.249544	-0.000295505	-0.000423366	0.249789	-7.26077e-06	-0.000442972	0.00085148	-0.000179621	-0.000578806	-8.71018e-05	-0.000115609	-0.000465329	0.248902	-0.000744485	0.000956158	0.249675
	-0.000295505	0.000155886	-2.04412e-05	-0.00031678	1.08757e-05	5.96025e-07	-5.21151e-05	7.76055e-07	-6.39606e-05	0.000104634	8.10716e-06	2.60296e-05	-0.00024337	-3.85869e-05	0.000106447	-0.000425545
	-0.000423366	-2.04412e-05	8.32222e-05	-0.000469934	-5.91421e-05	2.29013e-05	2.42578e-05	7.67633e-05	-3.91024e-05	-9.87234e-05	1.69551e-05	-6.2254e-07	-0.000430795	-2.3543e-05	1.23514e-05	-0.000372814
	0.249789	-0.00031678	-0.000469934	0.250453	0.000209743	-0.000431396	0.000971256	-0.000391074	-0.000275556	-2.13048e-05	-0.000133343	-0.000609853	0.249371	-0.000667447	0.000801396	0.249838
	-7.26077e-06	1.08757e-05	-5.91421e-05	0.000209743	0.000143659	1.89802e-05	3.14671e-05	-0.000122659	0.000129565	6.51034e-05	-7.74139e-06	-7.56099e-05	0.000136921	2.39937e-05	-8.33322e-05	-3.07827e-05
	-0.000442972	5.96025e-07	2.29013e-05	-0.000431396	1.89802e-05	4.64307e-05	-3.8195e-06	2.76734e-05	-3.65592e-05	-4.7794e-05	1.68049e-05	-2.46807e-05	-0.00037864	-3.55489e-05	-2.04955e-05	-0.000363137
	0.00085148	-5.21151e-05	2.42578e-05	0.000971256	3.14671e-05	-3.8195e-06	7.15972e-05	-4.35777e-05	0.000114626	-3.28273e-05	-5.63209e-06	-4.82401e-05	0.000884354	3.66985e-05	-5.6996e-05	0.000841442
	-0.000179621	7.76055e-07	7.67633e-05	-0.000391074	-0.000122659	2.76734e-05	-4.35777e-05	0.000152233	-0.000182338	-0.000106415	2.5054e-05	5.51317e-05	-0.000255681	-6.83333e-05	7.11357e-05	-7.66458e-05
	-0.000578806	-6.39606e-05	-3.91024e-05	-0.000275556	0.000129565	-3.65592e-05	0.000114626	-0.000182338	0.000302777	6.40259e-05	-3.11548e-05	-9.19073e-05	-0.000497864	0.000119048	-0.000127738	-0.000697702
	-8.71018e-05	0.000104634	-9.87234e-05	-2.13048e-05	6.51034e-05	-4.7794e-05	-3.28273e-05	-0.000106415	6.40259e-05	0.000184013	-2.23812e-05	1.50988e-05	-7.00294e-05	3.64376e-05	4.62398e-05	-0.000274433
	-0.000115609	8.10716e-06	1.69551e-05	-0.000133343	-7.74139e-06	1.68049e-05	-5.63209e-06	2.5054e-05	-3.11548e-05	-2.23812e-05	8.35234e-06	-1.31947e-06	-0.000100997	-1.94588e-05	7.33759e-06	-8.94017e-05
	-0.000465329	2.60296e-05	-6.2254e-07	-0.000609853	-7.56099e-05	-2.46807e-05	-4.82401e-05	5.51317e-05	-9.19073e-05	1.50988e-05	-1.31947e-06	6.38745e-05	-0.000559355	-1.33708e-05	6.92821e-05	-0.000487924
	0.248902	-0.00024337	-0.000430795	0.249371	0.000136921	-0.00037864	0.000884354	-0.000255681	-0.000497864	-7.00294e-05	-0.000100997	-0.000559355	0.248479	-0.000767154	0.00089049	0.249043
	-0.000744485	-3.85869e-05	-2.3543e-05	-0.000667447	2.39937e-05	-3.55489e-05	3.66985e-05	-6.83333e-05	0.000119048	3.64376e-05	-1.94588e-05	-1.33708e-05	-0.000767154	6.45611e-05	-4.16431e-05	-0.000808424
	0.000956158	0.000106447	1.23514e-05	0.000801396	-8.33322e-05	-2.04955e-05	-5.6996e-05	7.11357e-05	-0.000127738	4.62398e-05	7.33759e-06	6.92821e-05	0.00089049	-4.16431e-05	0.000137209	0.00086598
	0.249675	-0.000425545	-0.000372814	0.249838	-3.07827e-05	-0.000363137	0.000841442	-7.66458e-05	-0.000697702	-0.000274433	-8.94017e-05	-0.000487924	0.249043	-0.000808424	0.00086598	0.25011
3rd
	0.248765	0.000989259	-0.000173836	0.249348	-0.000391198	0.000486265	-0.000361641	-8.99273e-05	0.00142039	-0.000468289	-8.65424e-05	0.000483751	0.248508	0.00119362	-5.63938e-05	0.249151
	0.000989259	6.74973e-05	-2.98421e-05	0.00106544	4.96237e-05	1.29351e-05	-7.61285e-05	-7.61104e-06	0.000117674	-1.00957e-05	-2.89507e-05	9.08518e-06	0.00102244	3.6342e-05	4.6408e-05	0.000953087
	-0.000173836	-2.98421e-05	3.399e-05	-0.00026862	1.42812e-05	-7.60113e-06	5.79645e-05	4.53535e-05	-0.000136952	1.84771e-05	-2.55574e-06	-3.40832e-05	-0.000189313	-6.07196e-06	1.20004e-05	-0.000125936
	0.249348	0.00106544	-0.00026862	0.250401	-0.000421802	0.000394728	-0.000520034	-0.000178515	0.00173713	-0.000413226	1.75549e-05	0.000404451	0.249288	0.00136716	-0.000204721	0.249655
	-0.000391198	4.96237e-05	1.42812e-05	-0.000421802	0.000193932	-2.29996e-05	-1.276e-05	9.79417e-05	-0.000134498	2.57397e-05	-4.9958e-05	-0.000127579	-0.000266592	0.0001255	0.000156474	-0.000319685
	0.000486265	1.29351e-05	-7.60113e-06	0.000394728	-2.29996e-05	8.87901e-05	-7.37762e-06	-8.70117e-05	7.39237e-05	-0.000108667	-5.68941e-05	0.000149738	0.000435515	-9.50227e-05	0.000125031	0.000412205
	-0.000361641	-7.61285e-05	5.79645e-05	-0.000520034	-1.276e-05	-7.37762e-06	0.000118949	3.57168e-05	-0.000235261	6.57668e-06	1.26966e-05	-3.11298e-05	-0.00037982	-2.6145e-05	1.91614e-05	-0.000292324
	-8.99273e-05	-7.61104e-06	4.53535e-05	-0.000178515	9.79417e-05	-8.70117e-05	3.57168e-05	0.000233787	-0.000204067	0.000167742	4.2288e-07	-0.000204988	-0.000151184	6.88331e-05	-0.000130887	6.89708e-05
	0.00142039	0.000117674	-0.000136952	0.00173713	-0.000134498	7.39237e-05	-0.000235261	-0.000204067	0.000623084	-9.55362e-05	-8.63716e-06	0.00023397	0.00135633	-7.91917e-05	-9.2615e-05	0.00118791
	-0.000468289	-1.00957e-05	1.84771e-05	-0.000413226	2.57397e-05	-0.000108667	6.57668e-06	0.000167742	-9.55362e-05	0.000171552	5.23069e-05	-0.000190542	-0.000494173	8.13371e-05	-0.00021022	-0.000356225
	-8.65424e-05	-2.89507e-05	-2.55574e-06	1.75549e-05	-4.9958e-05	-5.68941e-05	1.26966e-05	4.2288e-07	-8.63716e-06	5.23069e-05	6.76615e-05	-6.23041e-05	-4.93794e-05	4.40197e-05	-0.000116989	-6.68699e-05
	0.000483751	9.08518e-06	-3.40832e-05	0.000404451	-0.000127579	0.000149738	-3.11298e-05	-0.000204988	0.00023397	-0.000190542	-6.23041e-05	0.000303277	0.000366942	-0.000198523	0.000124013	0.000312402
	0.248508	0.00102244	-0.000189313	0.249288	-0.000266592	0.000435515	-0.00037982	-0.000151184	0.00135633	-0.000494173	-4.93794e-05	0.000366942	0.248569	0.00140071	0.000120259	0.248896
	0.00119362	3.6342e-05	-6.07196e-06	0.00136716	0.0001255	-9.50227e-05	-2.6145e-05	6.88331e-05	-7.91917e-05	8.13371e-05	4.40197e-05	-0.000198523	0.00140071	0.000210537	1.23321e-05	0.00126759
	-5.63938e-05	4.6408e-05	1.20004e-05	-0.000204721	0.000156474	0.000125031	1.91614e-05	-0.000130887	-9.2615e-05	-0.00021022	-0.000116989	0.000124013	0.000120259	1.23321e-05	0.000475346	-0.000127053
	0.249151	0.000953087	-0.000125936	0.249655	-0.000319685	0.000412205	-0.000292324	6.89708e-05	0.00118791	-0.000356225	-6.68699e-05	0.000312402	0.248896	0.00126759	-0.000127053	0.249677
4th
	0.248958	5.6282e-05	-0.000198239	0.249403	2.76584e-05	-0.000899121	0.000781346	0.000582499	-9.04888e-05	9.81655e-06	8.43438e-05	0.000396877	0.248543	-0.000135505	0.000329103	0.24934
	5.6282e-05	0.00010869	2.0342e-05	0.000125718	4.33645e-05	6.31285e-05	-1.79842e-05	-0.000161044	-1.37869e-05	-3.54585e-06	-0.000121197	-3.63792e-05	-0.000103193	6.75622e-05	6.94811e-05	-1.27858e-05
	-0.000198239	2.0342e-05	0.000106752	-0.000321581	-8.62545e-06	-6.82173e-05	4.76441e-05	0.000106055	-8.21563e-05	-5.59168e-05	-8.83196e-05	7.32606e-05	-0.000417428	-5.08229e-05	0.000171148	-0.000224922
	0.249403	0.000125718	-0.000321581	0.25009	6.7577e-05	-0.000790543	0.000673839	0.000302272	-1.7533e-06	9.03199e-05	0.00011843	0.00026959	0.24915	1.6921e-06	0.000140302	0.249777
	2.76584e-05	4.33645e-05	-8.62545e-06	6.7577e-05	6.91676e-05	0.000141924	5.20343e-05	-0.000121623	5.99889e-05	-2.15712e-05	-9.30869e-05	-6.68615e-05	-1.99565e-05	1.7893e-05	-2.18363e-06	-6.28671e-05
	-0.000899121	6.31285e-05	-6.82173e-05	-0.000790543	0.000141924	0.000351537	0.000129389	-0.000278079	0.000156742	-2.54334e-05	-0.00016671	-0.000146404	-0.000887642	3.53674e-05	-3.51366e-05	-0.0010852
	0.000781346	-1.79842e-05	4.76441e-05	0.000673839	5.20343e-05	0.000129389	0.000189063	4.33515e-05	1.97118e-05	-7.37593e-05	-0.000134641	3.11459e-05	0.00067321	-9.06684e-05	0.000153141	0.00066874
	0.000582499	-0.000161044	0.000106055	0.000302272	-0.000121623	-0.000278079	4.33515e-05	0.000450932	-0.000121732	-4.7896e-05	0.000135324	0.000185412	0.000574403	-0.000170197	0.000105222	0.000718006
	-9.04888e-05	-1.37869e-05	-8.21563e-05	-1.7533e-06	5.99889e-05	0.000156742	1.97118e-05	-0.000121732	0.00012292	1.34655e-05	1.7113e-05	-0.000108322	6.45983e-05	2.45209e-05	-0.000156073	-0.000134547
	9.81655e-06	-3.54585e-06	-5.59168e-05	9.03199e-05	-2.15712e-05	-2.54334e-05	-7.37593e-05	-4.7896e-05	1.34655e-05	4.81666e-05	7.71318e-05	-2.20193e-05	0.00012879	4.58e-05	-9.4657e-05	6.06069e-05
	8.43438e-05	-0.000121197	-8.83196e-05	0.00011843	-9.30869e-05	-0.00016671	-0.000134641	0.000135324	1.7113e-05	7.71318e-05	0.000272738	7.71667e-06	0.000413623	1.72287e-06	-0.000238308	0.000263958
	0.000396877	-3.63792e-05	7.32606e-05	0.00026959	-6.68615e-05	-0.000146404	3.11459e-05	0.000185412	-0.000108322	-2.20193e-05	7.71667e-06	0.000129356	0.00030443	-6.85773e-05	0.000155619	0.000445183
	0.248543	-0.000103193	-0.000417428	0.24915	-1.99565e-05	-0.000887642	0.00067321	0.000574403	6.45983e-05	0.00012879	0.000413623	0.00030443	0.248724	-0.000104812	-9.09036e-05	0.249077
	-0.000135505	6.75622e-05	-5.08229e-05	1.6921e-06	1.7893e-05	3.53674e-05	-9.06684e-05	-0.000170197	2.45209e-05	4.58e-05	1.72287e-06	-6.85773e-05	-0.000104812	9.56769e-05	-8.19926e-05	-0.000135762
	0.000329103	6.94811e-05	0.000171148	0.000140302	-2.18363e-06	-3.51366e-05	0.000153141	0.000105222	-0.000156073	-9.4657e-05	-0.000238308	0.000155619	-9.09036e-05	-8.19926e-05	0.000415033	0.000230423
	0.24934	-1.27858e-05	-0.000224922	0.249777	-6.28671e-05	-0.0010852	0.00066874	0.000718006	-0.000134547	6.06069e-05	0.000263958	0.000445183	0.249077	-0.000135762	0.000230423	0.249867
5th
	0.249739	0.000659342	-0.00062508	0.249664	-0.000300156	-0.000155919	-0.000854139	0.000251341	0.000818372	-0.000445327	-0.000378414	0.000138258	0.247966	0.00106601	0.000619595	0.249639
	0.000659342	3.38849e-05	-2.16058e-05	0.000620461	4.53615e-05	8.49982e-06	-7.13511e-06	4.75881e-05	-8.4765e-06	-1.84737e-05	-5.69146e-06	-4.5515e-05	0.000616707	-2.17363e-05	-7.43353e-05	0.000587175
	-0.00062508	-2.16058e-05	0.000149654	-0.000888381	2.62053e-05	6.32361e-05	5.75246e-05	2.89841e-05	9.4561e-05	-8.11225e-05	4.32274e-07	5.21864e-05	-0.00116692	0.000126021	0.000226889	-0.000830319
	0.249664	0.000620461	-0.000888381	0.250247	-0.000468774	-0.000310954	-0.000961226	6.73238e-05	0.000638675	-0.000225659	-0.000368598	0.000144526	0.24915	0.000852354	0.0003265	0.250181
	-0.000300156	4.53615e-05	2.62053e-05	-0.000468774	8.91189e-05	4.05663e-05	1.34701e-05	8.86211e-05	1.86583e-05	-6.0294e-05	-9.64673e-06	-5.5178e-05	-0.000576392	7.13068e-06	-3.77175e-05	-0.000502799
	-0.000155919	8.49982e-06	6.32361e-05	-0.000310954	4.05663e-05	3.71346e-05	2.50646e-05	4.17977e-05	4.15534e-05	-5.099e-05	-3.48965e-06	-2.41941e-07	-0.000451304	4.91444e-05	6.98354e-05	-0.000301755
	-0.000854139	-7.13511e-06	5.75246e-05	-0.000961226	1.34701e-05	2.50646e-05	2.60846e-05	1.76053e-05	3.50579e-05	-3.3406e-05	3.79673e-06	1.37834e-05	-0.00106737	4.63015e-05	7.96198e-05	-0.000939715
	0.000251341	4.75881e-05	2.89841e-05	6.73238e-05	8.86211e-05	4.17977e-05	1.76053e-05	9.80321e-05	2.62526e-05	-6.81633e-05	-4.6185e-06	-5.90428e-05	-5.93758e-05	1.75673e-05	-3.14593e-05	3.7564e-05
	0.000818372	-8.4765e-06	9.4561e-05	0.000638675	1.86583e-05	4.15534e-05	3.50579e-05	2.62526e-05	6.69328e-05	-5.85503e-05	1.62043e-07	3.02309e-05	0.00044362	8.85337e-05	0.000147585	0.000675713
	-0.000445327	-1.84737e-05	-8.11225e-05	-0.000225659	-6.0294e-05	-5.099e-05	-3.3406e-05	-6.81633e-05	-5.85503e-05	7.50798e-05	3.19127e-06	9.47135e-06	-2.7375e-05	-6.82729e-05	-8.46236e-05	-0.00023483
	-0.000378414	-5.69146e-06	4.32274e-07	-0.000368598	-9.64673e-06	-3.48965e-06	3.79673e-06	-4.6185e-06	1.62043e-07	3.19127e-06	5.70616e-06	3.09495e-06	-0.00036308	2.53395e-06	5.94155e-06	-0.000361907
	0.000138258	-4.5515e-05	5.21864e-05	0.000144526	-5.5178e-05	-2.41941e-07	1.37834e-05	-5.90428e-05	3.02309e-05	9.47135e-06	3.09495e-06	7.16036e-05	9.51152e-05	5.35461e-05	0.000140669	0.000196796
	0.247966	0.000616707	-0.00116692	0.24915	-0.000576392	-0.000451304	-0.00106737	-5.93758e-05	0.00044362	-2.7375e-05	-0.00036308	9.51152e-05	0.248655	0.000605304	-5.69368e-05	0.249003
	0.00106601	-2.17363e-05	0.000126021	0.000852354	7.13068e-06	4.91444e-05	4.63015e-05	1.75673e-05	8.85337e-05	-6.82729e-05	2.53395e-06	5.35461e-05	0.000605304	0.000120845	0.000212509	0.000911028
	0.000619595	-7.43353e-05	0.000226889	0.0003265	-3.77175e-05	6.98354e-05	7.96198e-05	-3.14593e-05	0.000147585	-8.46236e-05	5.94155e-06	0.000140669	-5.69368e-05	0.000212509	0.000423281	0.000455113
	0.249639	0.000587175	-0.000830319	0.250181	-0.000502799	-0.000301755	-0.000939715	3.7564e-05	0.000675713	-0.00023483	-0.000361907	0.000196796	0.249003	0.000911028	0.000455113	0.250161

## Sheet: Supplementary Figure 8b
Supplementary Figure 8(b)		Experimental imagnary part of the analogy density matrix.
		The experiment has been repeated 5 times.
1st
	0	-0.000134054	-0.000281538	0.00119445	-8.93464e-05	0.000548927	9.45481e-05	-0.000307493	-0.000401871	0.000419432	0.000661739	-0.000112901	-0.000483906	-0.000582858	-0.00103484	-0.000299442
	0.000134054	0	-2.45744e-05	0.000132487	6.03973e-06	-3.76642e-05	-1.59909e-05	2.94085e-05	-1.53296e-05	-3.885e-05	1.69035e-07	5.82689e-06	0.000133987	4.55369e-06	1.28603e-06	0.000156391
	0.000281538	2.45744e-05	0	0.000376138	8.17782e-05	0.000259117	0.000115363	-0.000192422	5.08388e-05	0.000143774	-8.15719e-06	2.09841e-05	0.000235404	-0.00011915	0.000128719	0.000157065
	-0.00119445	-0.000132487	-0.000376138	0	-6.02564e-05	0.000440851	4.79335e-05	-0.000219528	-0.000452598	0.000293211	0.000663881	-9.38309e-05	-0.00167929	-0.000573587	-0.00102496	-0.00142864
	8.93464e-05	-6.03973e-06	-8.17782e-05	6.02564e-05	0	-0.000180925	-8.03967e-05	0.000141467	-6.23485e-05	-0.000160314	4.19728e-06	1.07198e-05	0.000101282	4.30266e-05	-3.04803e-05	0.000188301
	-0.000548927	3.76642e-05	-0.000259117	-0.000440851	0.000180925	0	5.67111e-06	1.91734e-05	-8.29296e-05	-0.00018765	-1.342e-05	8.566e-05	-0.000612685	-0.00011995	0.0002012	-0.00051024
	-9.45481e-05	1.59909e-05	-0.000115363	-4.79335e-05	8.03967e-05	-5.67111e-06	0	1.26571e-05	-3.65559e-05	-8.74969e-05	-5.44787e-06	3.75795e-05	-0.000120572	-5.15857e-05	8.80758e-05	-7.39042e-05
	0.000307493	-2.94085e-05	0.000192422	0.000219528	-0.000141467	-1.91734e-05	-1.26571e-05	0	5.66663e-05	0.000129167	9.86228e-06	-6.47916e-05	0.000357026	9.8407e-05	-0.000158999	0.000287471
	0.000401871	1.53296e-05	-5.08388e-05	0.000452598	6.23485e-05	8.29296e-05	3.65559e-05	-5.66663e-05	0	7.56767e-06	-4.84287e-06	2.22966e-05	0.00037509	-6.29235e-05	8.05971e-05	0.000369177
	-0.000419432	3.885e-05	-0.000143774	-0.000293211	0.000160314	0.00018765	8.74969e-05	-0.000129167	-7.56767e-06	0	-1.46209e-05	6.30363e-05	-0.000486519	-0.000151172	0.000207246	-0.000487816
	-0.000661739	-1.69035e-07	8.15719e-06	-0.000663881	-4.19728e-06	1.342e-05	5.44787e-06	-9.86228e-06	4.84287e-06	1.46209e-05	0	-3.3983e-06	-0.000660924	1.24071e-06	-3.72073e-06	-0.000670842
	0.000112901	-5.82689e-06	-2.09841e-05	9.38309e-05	-1.07198e-05	-8.566e-05	-3.75795e-05	6.47916e-05	-2.22966e-05	-6.30363e-05	3.3983e-06	0	0.000123819	2.77722e-05	-2.67619e-05	0.000158356
	0.000483906	-0.000133987	-0.000235404	0.00167929	-0.000101282	0.000612685	0.000120572	-0.000357026	-0.00037509	0.000486519	0.000660924	-0.000123819	0	-0.000591069	-0.00103736	0.000145964
	0.000582858	-4.55369e-06	0.00011915	0.000573587	-4.30266e-05	0.00011995	5.15857e-05	-9.8407e-05	6.29235e-05	0.000151172	-1.24071e-06	-2.77722e-05	0.000591069	0	-2.46697e-05	0.000507896
	0.00103484	-1.28603e-06	-0.000128719	0.00102496	3.04803e-05	-0.0002012	-8.80758e-05	0.000158999	-8.05971e-05	-0.000207246	3.72073e-06	2.67619e-05	0.00103736	2.46697e-05	0	0.00115291
	0.000299442	-0.000156391	-0.000157065	0.00142864	-0.000188301	0.00051024	7.39042e-05	-0.000287471	-0.000369177	0.000487816	0.000670842	-0.000158356	-0.000145964	-0.000507896	-0.00115291	0
2nd
	0	4.16829e-05	0.000440241	0.00129677	0.000170435	-0.000629596	0.000448211	-0.000186665	-0.00014275	-0.00057641	-0.000182255	0.000254853	0.000502453	-0.000395184	-6.504e-05	-0.000397295
	-4.16829e-05	0	6.41152e-05	-0.000245292	-0.000102736	4.13879e-05	-5.39718e-05	0.000148726	-0.000197074	-0.000107072	2.77261e-05	4.74161e-05	-9.47416e-05	-8.05671e-05	5.79752e-05	9.43023e-05
	-0.000440241	-6.41152e-05	0	-0.000326002	6.97279e-05	3.75489e-05	3.60598e-05	-3.70094e-05	6.67174e-05	-4.86846e-05	3.73495e-06	-6.0881e-05	-0.000358552	7.61828e-06	-9.80061e-05	-0.00034536
	-0.00129677	0.000245292	0.000326002	0	0.000260539	-0.00061741	0.00032896	-0.00023984	-0.00024118	-0.000378573	-0.000179241	0.000284614	-0.000686925	-0.000451991	2.72938e-05	-0.00181081
	-0.000170435	0.000102736	-6.97279e-05	-0.000260539	0	-1.64555e-05	-8.76946e-05	-1.7355e-06	-9.83421e-05	0.000113133	-3.62219e-06	5.47055e-05	-0.000190703	-2.96485e-05	8.20633e-05	-0.000238079
	0.000629596	-4.13879e-05	-3.75489e-05	0.00061741	1.64555e-05	0	-1.5916e-05	-1.43168e-05	-9.51761e-06	1.67257e-06	-6.10074e-06	7.33337e-07	0.000610145	2.95224e-06	-3.44871e-05	0.000689619
	-0.000448211	5.39718e-05	-3.60598e-05	-0.00032896	8.76946e-05	1.5916e-05	0	-6.52102e-05	4.62384e-05	6.07639e-05	-9.65283e-08	-3.59098e-05	-0.000340492	-4.32188e-06	-1.88653e-05	-0.000489316
	0.000186665	-0.000148726	3.70094e-05	0.00023984	1.7355e-06	1.43168e-05	6.52102e-05	0	7.52058e-05	-0.00011904	-2.24212e-06	-4.3636e-05	0.000171053	3.2107e-05	-0.000113064	0.000321278
	0.00014275	0.000197074	-6.67174e-05	0.00024118	9.83421e-05	9.51761e-06	-4.62384e-05	-7.52058e-05	0	0.000174356	4.10559e-06	-1.25531e-05	0.000284923	-3.06524e-05	8.39197e-05	-3.44571e-05
	0.00057641	0.000107072	4.86846e-05	0.000378573	-0.000113133	-1.67257e-06	-6.07639e-05	0.00011904	-0.000174356	0	1.88713e-05	7.43223e-05	0.000511165	-6.55371e-05	0.000150526	0.000525046
	0.000182255	-2.77261e-05	-3.73495e-06	0.000179241	3.62219e-06	6.10074e-06	9.65283e-08	2.24212e-06	-4.10559e-06	-1.88713e-05	0	-4.65538e-06	0.00017836	-1.22036e-06	-2.18847e-05	0.00022448
	-0.000254853	-4.74161e-05	6.0881e-05	-0.000284614	-5.47055e-05	-7.33337e-07	3.59098e-05	4.3636e-05	1.25531e-05	-7.43223e-05	4.65538e-06	0	-0.000296403	1.14935e-05	-5.12129e-06	-0.000231869
	-0.000502453	9.47416e-05	0.000358552	0.000686925	0.000190703	-0.000610145	0.000340492	-0.000171053	-0.000284923	-0.000511165	-0.00017836	0.000296403	0	-0.000448625	-3.59058e-05	-0.000835316
	0.000395184	8.05671e-05	-7.61828e-06	0.000451991	2.96485e-05	-2.95224e-06	4.32188e-06	-3.2107e-05	3.06524e-05	6.55371e-05	1.22036e-06	-1.14935e-05	0.000448625	0	4.14359e-05	0.00029001
	6.504e-05	-5.79752e-05	9.80061e-05	-2.72938e-05	-8.20633e-05	3.44871e-05	1.88653e-05	0.000113064	-8.39197e-05	-0.000150526	2.18847e-05	5.12129e-06	3.59058e-05	-4.14359e-05	0	0.000192053
	0.000397295	-9.43023e-05	0.00034536	0.00181081	0.000238079	-0.000689619	0.000489316	-0.000321278	3.44571e-05	-0.000525046	-0.00022448	0.000231869	0.000835316	-0.00029001	-0.000192053	0
3rd
	0	-0.000814061	-0.000779527	0.000161122	0.000267518	5.95568e-05	-0.000419531	-0.000425284	0.00177174	-0.000903017	3.29039e-05	0.00034932	-0.000237879	-6.74637e-06	-0.000612487	0.000511426
	0.000814061	0	1.22583e-05	0.000740595	1.92665e-05	-1.30981e-05	2.70037e-06	9.84664e-05	-3.18932e-05	5.78083e-05	-1.79169e-05	-4.08279e-05	0.000717892	-1.72053e-05	-7.73245e-05	0.000870091
	0.000779527	-1.22583e-05	0	0.000759093	-3.83231e-05	3.59253e-05	1.79736e-05	-7.31943e-05	1.42127e-05	-6.27726e-05	-2.74908e-06	7.30025e-05	0.000788098	-3.4403e-05	5.86232e-05	0.000740678
	-0.000161122	-0.000740595	-0.000759093	0	0.000545086	-3.14798e-05	-0.000454071	-0.000186516	0.0015795	-0.000764045	-1.13439e-05	7.28619e-05	-0.000269821	0.000205687	-0.00054406	0.000509422
	-0.000267518	-1.92665e-05	3.83231e-05	-0.000545086	0	8.76857e-05	5.51007e-05	2.61216e-05	-8.42789e-05	-5.91798e-05	-8.71724e-05	0.000113243	-0.000433657	-0.000148966	9.41842e-05	-0.000265319
	-5.95568e-05	1.30981e-05	-3.59253e-05	3.14798e-05	-8.76857e-05	0	-6.01448e-05	-2.64706e-05	0.000187411	1.84038e-05	2.00549e-05	5.35995e-05	-0.000147484	-5.24589e-05	-0.0001416	-0.000110534
	0.000419531	-2.70037e-06	-1.79736e-05	0.000454071	-5.51007e-05	6.01448e-05	0	-0.000159503	8.05149e-05	-0.000121692	-6.01613e-07	0.000130012	0.000485464	-3.5641e-05	0.000125596	0.000323034
	0.000425284	-9.84664e-05	7.31943e-05	0.000186516	-2.61216e-05	2.64706e-05	0.000159503	0	-0.000287199	-4.53052e-05	-1.48018e-06	1.95045e-05	0.000400313	-6.11717e-05	8.90968e-05	0.000488252
	-0.00177174	3.18932e-05	-1.42127e-05	-0.0015795	8.42789e-05	-0.000187411	-8.05149e-05	0.000287199	0	0.000296414	7.13173e-05	-0.000324221	-0.00180842	0.000162685	-0.000376603	-0.00160975
	0.000903017	-5.78083e-05	6.27726e-05	0.000764045	5.91798e-05	-1.84038e-05	0.000121692	4.53052e-05	-0.000296414	0	6.82978e-06	-8.28609e-05	0.000982157	5.18508e-05	0.000105986	0.000996431
	-3.29039e-05	1.79169e-05	2.74908e-06	1.13439e-05	8.71724e-05	-2.00549e-05	6.01613e-07	1.48018e-06	-7.13173e-05	-6.82978e-06	0	-6.76501e-05	0.000103678	9.68964e-05	0.000105448	-1.20576e-05
	-0.00034932	4.08279e-05	-7.30025e-05	-7.28619e-05	-0.000113243	-5.35995e-05	-0.000130012	-1.95045e-05	0.000324221	8.28609e-05	6.76501e-05	0	-0.000411328	2.95191e-06	-0.000278931	-0.000415415
	0.000237879	-0.000717892	-0.000788098	0.000269821	0.000433657	0.000147484	-0.000485464	-0.000400313	0.00180842	-0.000982157	-0.000103678	0.000411328	0	-1.73955e-05	-0.000356272	0.000720428
	6.74637e-06	1.72053e-05	3.4403e-05	-0.000205687	0.000148966	5.24589e-05	3.5641e-05	6.11717e-05	-0.000162685	-5.18508e-05	-9.68964e-05	-2.95191e-06	1.73955e-05	0	0.000222737	5.58739e-05
	0.000612487	7.73245e-05	-5.86232e-05	0.00054406	-9.41842e-05	0.0001416	-0.000125596	-8.90968e-05	0.000376603	-0.000105986	-0.000105448	0.000278931	0.000356272	-0.000222737	0	0.000451474
	-0.000511426	-0.000870091	-0.000740678	-0.000509422	0.000265319	0.000110534	-0.000323034	-0.000488252	0.00160975	-0.000996431	1.20576e-05	0.000415415	-0.000720428	-5.58739e-05	-0.000451474	0
4th
	0	-3.99262e-05	0.000292024	0.00129244	0.000421412	-0.000447477	0.000364614	-0.000687278	0.000322897	-8.99015e-05	-1.36373e-05	-4.4313e-05	0.000455597	-5.66196e-05	-0.000767423	-0.000652603
	3.99262e-05	0	-3.05812e-05	7.2274e-05	-1.32e-05	3.04299e-05	3.5883e-05	-3.75059e-05	-1.31428e-05	2.06775e-05	-1.29519e-05	3.60691e-05	8.44146e-05	2.92373e-06	5.83729e-05	3.32023e-05
	-0.000292024	3.05812e-05	0	-0.000289676	7.41581e-05	0.000177276	0.000111365	-9.9196e-05	5.79949e-05	-3.83169e-05	-0.000125982	-4.38004e-05	-0.000355953	-1.30514e-05	5.66905e-05	-0.00040801
	-0.00129244	-7.2274e-05	0.000289676	0	0.000307041	-0.000667938	0.000251433	-0.000574743	0.000211735	-3.06614e-05	0.00011972	6.29617e-05	-0.000761902	-4.35004e-05	-0.000748352	-0.00180476
	-0.000421412	1.32e-05	-7.41581e-05	-0.000307041	0	3.68676e-05	-5.64458e-05	-0.000113141	3.66459e-05	5.11142e-05	4.75832e-05	-4.44339e-05	-0.000293542	6.03807e-05	-9.60297e-05	-0.000401919
	0.000447477	-3.04299e-05	-0.000177276	0.000667938	-3.68676e-05	0	-0.000158344	-0.000143521	8.15572e-05	0.000124978	0.0002073	-8.45624e-05	0.00082529	0.000109576	-0.000287349	0.000562504
	-0.000364614	-3.5883e-05	-0.000111365	-0.000251433	5.64458e-05	0.000158344	0	-0.000124654	0.000149085	2.87909e-05	6.51736e-05	-0.000128036	-0.00012557	3.01022e-05	-0.000226379	-0.000388552
	0.000687278	3.75059e-05	9.9196e-05	0.000574743	0.000113141	0.000143521	0.000124654	0	6.11814e-05	-0.00011254	-0.00017768	-7.40426e-05	0.00044082	-5.72946e-05	5.86345e-05	0.000536454
	-0.000322897	1.31428e-05	-5.79949e-05	-0.000211735	-3.66459e-05	-8.15572e-05	-0.000149085	-6.11814e-05	0	6.77279e-05	0.000114069	-3.62011e-05	-0.000200789	8.05125e-05	-0.000143149	-0.000235686
	8.99015e-05	-2.06775e-05	3.83169e-05	3.06614e-05	-5.11142e-05	-0.000124978	-2.87909e-05	0.00011254	-6.77279e-05	0	4.00876e-05	6.67444e-05	5.49922e-05	-2.33541e-05	4.86701e-05	0.000147158
	1.36373e-05	1.29519e-05	0.000125982	-0.00011972	-4.75832e-05	-0.0002073	-6.51736e-05	0.00017768	-0.000114069	-4.00876e-05	0	7.1159e-05	-0.000203631	-3.08046e-05	9.10265e-05	6.90203e-05
	4.4313e-05	-3.60691e-05	4.38004e-05	-6.29617e-05	4.44339e-05	8.45624e-05	0.000128036	7.40426e-05	3.62011e-05	-6.67444e-05	-7.1159e-05	0	-1.92475e-05	-8.19235e-05	5.60287e-05	-2.9722e-05
	-0.000455597	-8.44146e-05	0.000355953	0.000761902	0.000293542	-0.00082529	0.00012557	-0.00044082	0.000200789	-5.49922e-05	0.000203631	1.92475e-05	0	-4.44732e-05	-0.000878371	-0.000893551
	5.66196e-05	-2.92373e-06	1.30514e-05	4.35004e-05	-6.03807e-05	-0.000109576	-3.01022e-05	5.72946e-05	-8.05125e-05	2.33541e-05	3.08046e-05	8.19235e-05	4.44732e-05	0	7.91941e-05	0.000113505
	0.000767423	-5.83729e-05	-5.66905e-05	0.000748352	9.60297e-05	0.000287349	0.000226379	-5.86345e-05	0.000143149	-4.86701e-05	-9.10265e-05	-5.60287e-05	0.000878371	-7.91941e-05	0	0.000626187
	0.000652603	-3.32023e-05	0.00040801	0.00180476	0.000401919	-0.000562504	0.000388552	-0.000536454	0.000235686	-0.000147158	-6.90203e-05	2.9722e-05	0.000893551	-0.000113505	-0.000626187	0
5th
	0	-3.31188e-05	-0.000442708	0.000256377	-0.000708645	-0.000409034	0.000568744	0.000728178	0.000210057	-0.000227052	0.00105678	-0.000699265	0.000246224	0.000456401	-0.000452476	0.00081847
	3.31188e-05	0	-6.7083e-05	0.000173953	-2.77277e-05	-3.41216e-05	-2.46837e-05	-2.74274e-05	-4.34592e-05	4.49554e-05	3.46062e-06	-1.28929e-05	0.000311548	-5.44308e-05	-8.91331e-05	0.000156708
	0.000442708	6.7083e-05	0	0.000275485	0.000111662	3.94525e-05	3.45674e-06	0.000113233	6.67023e-06	-6.41188e-05	-1.3089e-05	-8.52796e-05	0.000188148	-1.46818e-05	-9.86899e-05	0.000217802
	-0.000256377	-0.000173953	-0.000275485	0	-0.000877955	-0.000407671	0.000621757	0.000557969	0.000308481	-0.000205808	0.00107584	-0.000485396	-0.000177345	0.00062905	-1.55441e-05	0.000729022
	0.000708645	2.77277e-05	-0.000111662	0.000877955	0	-4.0159e-05	-4.43309e-05	-4.50082e-06	-6.96848e-05	5.046e-05	-4.96765e-06	-5.15535e-05	0.00107128	-9.71311e-05	-0.000184916	0.000823747
	0.000409034	3.41216e-05	-3.94525e-05	0.000407671	4.0159e-05	0	-1.38755e-05	4.01698e-05	-2.18504e-05	-5.82032e-06	-5.75801e-06	-4.96197e-05	0.000443632	-3.90721e-05	-0.000101076	0.000368064
	-0.000568744	2.46837e-05	-3.45674e-06	-0.000621757	4.43309e-05	1.38755e-05	0	3.94736e-05	-4.5925e-06	-1.90849e-05	-6.55313e-06	-3.35627e-05	-0.000637872	-1.5517e-05	-4.83822e-05	-0.000647711
	-0.000728178	2.74274e-05	-0.000113233	-0.000557969	4.50082e-06	-4.01698e-05	-3.94736e-05	0	-7.64259e-05	5.19621e-05	-9.40406e-07	-5.93252e-05	-0.000350689	-0.000106642	-0.000200548	-0.000615028
	-0.000210057	4.34592e-05	-6.67023e-06	-0.000308481	6.96848e-05	2.18504e-05	4.5925e-06	7.64259e-05	0	-3.92149e-05	-2.70611e-06	-6.18679e-05	-0.000351591	-1.461e-05	-7.7326e-05	-0.00034594
	0.000227052	-4.49554e-05	6.41188e-05	0.000205808	-5.046e-05	5.82032e-06	1.90849e-05	-5.19621e-05	3.92149e-05	0	3.84366e-06	7.25846e-05	0.000128929	6.49848e-05	0.000156732	0.00026192
	-0.00105678	-3.46062e-06	1.3089e-05	-0.00107584	4.96765e-06	5.75801e-06	6.55313e-06	9.40406e-07	2.70611e-06	-3.84366e-06	0	3.07274e-06	-0.00108818	3.24703e-06	1.2236e-05	-0.00107319
	0.000699265	1.28929e-05	8.52796e-05	0.000485396	5.15535e-05	4.96197e-05	3.35627e-05	5.93252e-05	6.18679e-05	-7.25846e-05	-3.07274e-06	0	0.000283708	7.45898e-05	0.000101213	0.00050101
	-0.000246224	-0.000311548	-0.000188148	0.000177345	-0.00107128	-0.000443632	0.000637872	0.000350689	0.000351591	-0.000128929	0.00108818	-0.000283708	0	0.000729766	0.000311664	0.00104428
	-0.000456401	5.44308e-05	1.46818e-05	-0.00062905	9.71311e-05	3.90721e-05	1.5517e-05	0.000106642	1.461e-05	-6.49848e-05	-3.24703e-06	-7.45898e-05	-0.000729766	0	-6.79415e-05	-0.000669859
	0.000452476	8.91331e-05	9.86899e-05	1.55441e-05	0.000184916	0.000101076	4.83822e-05	0.000200548	7.7326e-05	-0.000156732	-1.2236e-05	-0.000101213	-0.000311664	6.79415e-05	0	-2.95852e-05
	-0.00081847	-0.000156708	-0.000217802	-0.000729022	-0.000823747	-0.000368064	0.000647711	0.000615028	0.00034594	-0.00026192	0.00107319	-0.00050101	-0.00104428	0.000669859	2.95852e-05	0
